# Supplementary material for: Dogs with Bilateral Medial Coronoid Disease Can Be Clinically Sound after Unilateral Arthroscopic Fragment Removal—Preliminary Study
Source: Animals (Basel). 2023 Dec 9;13(24):3803. doi: 10.3390/ani13243803 (PMC10741036; doi:10.3390/ani13243803)
Supplement: Supplementary file 1 [file animals-13-03803-s001.zip]

Archive with 3 entries (3 files):
- Provided figure for radiographic and CT images scoring.pdf
- Supplementary file S1, English version.pdf
- Supplementary file S1.pdf
